# Supplementary material for: Ni-Catalyzed [2 + 2 + 2] Cycloaddition via the Capture of Azametallacyclopentadienes with Allyl Boronate: Facile Access to Fused Pyridine Derivatives
Source: Molecules. 2025 Sep 5;30(17):3629. doi: 10.3390/molecules30173629 (PMC12430644; doi:10.3390/molecules30173629)
Supplement: Supplementary file 1 [file molecules-30-03629-s001.zip]

Archive with 1 entries (1 files):
- molecules-3819661-supplementary.pdf
